# Supplementary material for: Evaluating the effects of archaic protein-altering variants in living human adults
Source: Sci Adv. 2025 Dec 10;11(50):eads5703. doi: 10.1126/sciadv.ads5703 (PMC12693971; doi:10.1126/sciadv.ads5703)
Supplement: Supplementary file 2 — Tables S1 to S4 [file sciadv.ads5703_tables_s1_to_s4.zip]

Archive with 1 entries (1 files):
- ads5703_tables_s1_to_s4.xlsx
