# Supplementary material for: Evaluating the effects of archaic protein-altering variants in living human adults
Source: Sci Adv. 2025 Dec 10;11(50):eads5703. doi: 10.1126/sciadv.ads5703 (PMC12693971; doi:10.1126/sciadv.ads5703)
Supplement: Supplementary file 2 — Tables S1 to S4 [file sciadv.ads5703_tables_s1_to_s4.zip › ads5703_tables_s1_to_s4.xlsx]

## Sheet: Table S1
Table S1	Trait Percentages with 95% Binomial Confidence Intervals
Percentages and 95% confidence intervals (CI) per genotype for all categorical traits shown in Figure 1.
Trait domain
	Genotype
	T/T			T/C
Qualification Level	Percentage	CIlower	CIupper	Percentage	CIlower	CIupper
College or University	0.2841	0.2796	0.2885	0.1579	0.0552	0.3757
A level/AS level	0.1088	0.1058	0.1119	0.2105	0.0851	0.4333
O level/GCSE	0.231	0.2269	0.2352	0.1579	0.0552	0.3757
CSE	0.0444	0.0424	0.0465	0	0	0.1682
NVQ/HND/HNC	0.0553	0.0531	0.0576	0.1053	0.0294	0.3139
Other	0.0593	0.057	0.0617	0.0526	0.0094	0.2464
None/Prefer not to answer	0.2172	0.2131	0.2213	0.3158	0.1536	0.5399
Smoking status	Percentage	CIlower	CIupper	Percentage	CIlower	CIupper
Never	0.5494	0.5445	0.5543	0.4737	0.2733	0.6829
Previous	0.3615	0.3568	0.3662	0.4211	0.2314	0.6372
Current	0.0849	0.0822	0.0877	0.1053	0.0294	0.3139
Prefer not to answer	0.0042	0.0036	0.0049	0	0	0.1682
Overall health rating	Percentage	CIlower	CIupper	Percentage	CIlower	CIupper
Excellent	0.163	0.1594	0.1667	0	0	0.1682
Good	0.6045	0.5997	0.6094	0.6316	0.4104	0.8085
Fair	0.1948	0.191	0.1988	0.3158	0.1536	0.5399
Poor	0.0344	0.0327	0.0362	0.0526	0.0094	0.2464
Do not know/ Prefer not to answer	0.0032	0.0027	0.0039	0	0	0.1682

## Sheet: Table S2
Table S2	Trait Percentages with 95% Binomial Confidence Intervals
Percentages and 95% confidence intervals (CI) per genotype for all categorical traits shown in Figure S2.
Psychological traits	Genotype
	TT			T/C
Seen GP for nerves, anxiety, tensions or depression	Percentage	CIlower	CIupper	Percentage	CIlower	CIupper
Yes	0.6322	0.6274	0.6369	0.5789	0.3628	0.7686
No	0.3611	0.3564	0.3658	0.3684	0.1915	0.5896
Do not know/ Prefer not to answer	0.0068	0.006	0.0076	0.0526	0.0094	0.2464
Seen Psychologist for nerves, anxiety, tensions or depression	Percentage	CIlower	CIupper	CIlower	CIupper	CI upper
Yes	0.8852	0.882	0.8883	0.8421	0.6243	0.9448
No	0.1109	0.1078	0.114	0.1053	0.0294	0.3139
Do not know/ Prefer not to answer	0.0039	0.0033	0.0045	0.0526	0.0094	0.2464
Mood swings	Percentage	CIlower	CIupper	Percentage	CIlower	CIupper
Yes	0.5462	0.5412	0.5511	0.3684	0.1915	0.5896
No	0.4281	0.4232	0.433	0.6316	0.4104	0.8085
Do not know/ Prefer not to answer	0.0257	0.0242	0.0274	0	0	0.1682
Miserableness	Percentage	CIlower	CIupper	Percentage	CIlower	CIupper
Yes	0.5589	0.554	0.5638	0.4211	0.2314	0.6372
No	0.4248	0.4199	0.4297	0.5789	0.3628	0.7686
Do not know/ Prefer not to answer	0.0163	0.0151	0.0176	0	0	0.1682
Loneliness	Percentage	CIlower	CIupper	Percentage	CIlower	CIupper
Yes	0.8095	0.8056	0.8133	0.8421	0.6243	0.9448
No	0.1768	0.1731	0.1806	0.1579	0.0552	0.3757
Do not know/ Prefer not to answer	0.0137	0.0126	0.0149	0	0	0.1682
Risk taking	Percentage	CIlower	CIupper	Percentage	CIlower	CIupper
Yes	0.759	0.7548	0.7632	0.7368	0.5121	0.8819
No	0.2067	0.2028	0.2108	0.1579	0.0552	0.3757
Do not know/ Prefer not to answer	0.0343	0.0325	0.0361	0.1053	0.0294	0.3139

## Sheet: Table S3
Table S3	Trait Percentages with 95% Binomial Confidence Intervals
Percentages and 95% confidence intervals (CI) per genotype for all categorical traits shown in Figure 3.
Trait domain	Genotype
	Male						Female
	A			G			G/A			G/G
Qualification Level	Percentage	CIlower	CIupper	Percentage	CIlower	CIupper	Percentage	CIlower	CIupper	Percentage	CIlower	CIupper
College or University	0.4444	0.1888	0.7333	0.5833	0.5103	0.6529	0.4762	0.2834	0.6763	0.4476	0.4008	0.4954
A level/AS level	0	0	0.2991	0.0944	0.0598	0.146	0.0952	0.0265	0.2891	0.0881	0.0646	0.1191
O level/GCSE	0.2222	0.0632	0.5474	0.0833	0.0511	0.1329	0.1429	0.0498	0.3464	0.1833	0.1493	0.2232
CSE	0	0	0.2991	0.0167	0.0057	0.0478	0.0476	0.0085	0.2267	0.0452	0.0291	0.0696
NVQ/HND/HNC	0	0	0.2991	0.0611	0.0345	0.1061	0	0	0.1546	0.0595	0.0406	0.0864
Other	0.1111	0.0199	0.435	0.0556	0.0305	0.0992	0.1905	0.0767	0.4	0.0952	0.0707	0.1271
None/Prefer not to answer	0.2222	0.0632	0.5474	0.1056	0.0686	0.159	0.0476	0.0085	0.2267	0.081	0.0585	0.111

## Sheet: Table S4
Table S4	Overview of all genomic positions of interest
Based on the Kuhlwilm & Boeckx2 catalogue of single nucleotide changes that distinguish modern humans and archaic hominins, we include all putative fixed genomic locations with an allele frequency of one (AF = 1) at the time of publication, as well as the high-frequency change on TKTL1. Please note, rsIDs refer to the change from derived to archaic allele while amino acid changes indicate the the…
Gene	C1orf159*	GBP5	KIF26B	NOTO	PROM2	ANKMY1	SCAP	BOD1L1	GRM6	AHR	ADAM18
Chromosome	1	1	1	2	2	2	3	4	5	7	8
Position (Hg38)	1091245	89262377	245419603	73210883	95279944	240524049	47427659	13595914	178994530	17335768	39680099
rsID	rs868110071	rs2100717044	rs1284226189	rs372916128	rs773160830	rs2152357551	rs1706196218	rs2108927976	rs971140136	rs1782348480	rs931223234
Reference allele	G	T	A	T	C	T	A	C	G	T	C
Archaic allele	A	G	G	A	G	G	G	G	T	C	T
Amino acid change		p.Glu497Ala	p.Gly342Ser	p.Asn237Ile	p.Glu458Asp	p.Asn467Lys	p.Thr140Ile	p.Arg2684Gly	p.Thr139Pro	p.Ala381Val	p.Val565Ala
Ensembl transcript		ENST00000370459.8	ENST00000407071.7	ENST00000398468.4	ENST00000317620.14	ENST00000272972.7	ENST00000265565.10	ENST00000040738.10	ENST00000231188.9	ENST00000242057.9	ENST00000265707.10
Gene	ADAM18	GLDC**	ANKRD30A	BBIP1	DNHD1*	DCHS1	ZNHIT2	ZNHIT2	FRMD8	PRDM10	KNL1
Chromosome	8	9	10	10	11	11	11	11	11	11	15
Position (Hg38)	39706833	6606647	37219713	110900521	6534188	6633538	65117241	65117485	65387131	129902398	40620662
rsID	rs758696627	rs1818739987	rs1368438340	rs2134016025	rs1852891266	rs752702880	rs2137212312	rs2137212866	rs2137854779	rs1831882552	rs755472529
Reference allele	G	G	A	G	T	C	T	A	A	T	G
Archaic allele	A	A	G	A	C	T	C	G	G	G	A
Amino acid change	p.Lys649Arg	p.Phe220Leu	p.Arg1334Gln	p.Ile92Thr		p.Asn777Asp	p.Arg138Gln	p.Arg57Cys	p.Arg32His	p.Thr1133Asn	p.His133Arg
Ensembl transcript	ENST00000265707.10	ENST00000321612.8	ENST00000361713.2	ENST00000454061.5		ENST00000299441.5	ENST00000310597.6	ENST00000310597.6	ENST00000531296.1	ENST00000358825.9	ENST00000399668.7
Gene	KNL1	ZNF106	CDH16	SPAG5	SPAG5	SPAG5	SSH2	SSH2	TBC1D3***	RFNG	GREB1L
Chromosome	15	15	16	17	17	17	17	17	17	17	18
Position (Hg38)	40623442	42450114	66913161	28592016	28592759	28598560	29632016	29632240	38202786	82049104	21505418
rsID	rs1033262852	rs368058761	rs2145458747	rs1597598245	rs768937910	rs756182312	rs761423117	rs2150961500		rs1243956307	rs976443505
Reference allele	A	C	T	G	C	A	T	C	T	G	A
Archaic allele	G	T	C	C	T	G	C	T	A	A	G
Amino acid change	p.Gly1060Ser	p.Thr720Ala	p.Ala342Thr	p.Asps410His	p.Glu162Gly	p.Pro43Ser	p.Gly1060Ser	p.Lys985Arg		p.Tyr281His	p.Ser1360Asn
Ensembl transcript	ENST00000399668.7	ENST00000564754.7	ENST00000299752.9	ENST00000321765.10	ENST00000321765.10	ENST00000321765.10	ENST00000540801.6	ENST00000540801.6		ENST00000310496.9	ENST00000424526.7
Gene	LMNB2	C3	SIX5	NCOA6	DNMT3L*	ADSL	OTUD5	SHROOM4	ZNF185		TKTL1
Chromosome	19	19	19	20	21	22	X	X	X		X
Position (Hg38)	2434035	6685100	45762030	34749726	44251169	40364974	48957495	50634436	152959706		154315258
rsID	rs1441130454	rs2145396648	rs576741494	rs1474484023	rs1412603589	rs372051078	rs2064271773	rs1931232889	rs1556908367		rs111811311
Reference allele	A	G	T	A	T	T	T	G	A		G
Archaic allele	T	A	C	C	A	C	G	A	G		A
Amino acid change	p.Met425Leu	p.Val1286Ala	p.Pro509Leu	p.Met823Ile		p.Ala429Val	p.Leu26Met	p.Val546Ala	p.Ala473Thr		p.Lys317Arg
Ensembl transcript	ENST00000325327.4	ENST00000245907.11	ENST00000457052.3	ENST00000359003.7		ENST00000623063.3	ENST00000156084.8	ENST00000289292.11	ENST00000449285.6		ENST00000369915.8
*excluded position as main transcript was in an intron;
**excluded as position did not pass variant quality control;
***excluded as position/change could not be unambiguously identified;
